# Supplementary material for: Alternative methods of estimating the water potential at turgor loss point in Acer genotypes
Source: Plant Methods. 2019 Apr 4;15:34. doi: 10.1186/s13007-019-0410-3 (PMC6448274; doi:10.1186/s13007-019-0410-3)
Supplement: Supplementary file 1 — Additional file 1.All data, P-V curves raw data, WP4, Vapro, & P-V TLP values. [file 13007_2019_410_MOESM1_ESM.xlsx]

## Sheet: TLP all data
Leaf ID	Tree no.	Spp	Cultivar	Method	CorValue
4.1	4	Platanoides	Drummondii	-1/PV TLP	-1.93221
5.1	5	Pseudoplatanus	Negenia	-1/PV TLP	-1.70225
6.1	6	Platanoides	Princeton Gold	-1/PV TLP	-1.99376
7	7	Platanoides	Princeton Gold	-1/PV TLP	-1.99868
7.1	7	Platanoides	Princeton Gold	-1/PV TLP	-1.99042
8.1	8	Pseudoplatanus	Negenia	-1/PV TLP	-1.96383
8.2	8	Pseudoplatanus	Negenia	-1/PV TLP	-1.941
9	9	Platanoides	Drummondii	-1/PV TLP	-2.0205
9.1	9	Platanoides	Drummondii	-1/PV TLP	-1.81003
14	14	Platanoides	Emerald Queen	-1/PV TLP	-2.02587
14.1	14	Platanoides	Emerald Queen	-1/PV TLP	-2.00966
14.2	14	Platanoides	Emerald Queen	-1/PV TLP	-1.98912
21.2	21	Platanoides	Princeton Gold	-1/PV TLP	-1.85474
23.2	23	Platanoides	Princeton Gold	-1/PV TLP	-1.91354
27.1	27	Platanoides	Royal Red	-1/PV TLP	-1.70182
27.1	27	Platanoides	Royal Red	-1/PV TLP	-1.98557
28.1	28	Pseudoplatanus	Negenia	-1/PV TLP	-2.00619
29.1	29	Platanoides	Drummondii	-1/PV TLP	-2.03358
30.1	30	Platanoides	Emerald Queen	-1/PV TLP	-1.90922
30.2	30	Platanoides	Emerald Queen	-1/PV TLP	-2.04522
32.1	32	Platanoides	Emerald Queen	-1/PV TLP	-1.96484
34.1	34	Platanoides	Royal Red	-1/PV TLP	-2.02726
34.4	34	Platanoides	Royal Red	-1/PV TLP	-2.07725
35.1	35	Platanoides	Drummondii	-1/PV TLP	-1.9429
36.2	36	Platanoides	Emerald Queen	-1/PV TLP	-2.02598
40.1	40	Platanoides	Drummondii	-1/PV TLP	-2.02707
42.3	42	Platanoides	Princeton Gold	-1/PV TLP	#
43.2	43	Platanoides	Royal Red	-1/PV TLP	-2.06747
44	44	Platanoides	Princeton Gold	-1/PV TLP	-1.84585
45.1	45	Platanoides	Drummondii	-1/PV TLP	-1.9767
48.2	48	Platanoides	Emerald Queen	-1/PV TLP	-1.79361
56.2	56	Pseudoplatanus	Negenia	-1/PV TLP	-2.07634
4.1	4	Platanoides	Drummondii	Vapro TLP(PV)	-1.68778
5.1	5	Pseudoplatanus	Negenia	Vapro TLP(PV)	-2.15119
6.1	6	Platanoides	Princeton Gold	Vapro TLP(PV)	-1.96769
7	7	Platanoides	Princeton Gold	Vapro TLP(PV)	-2.11091
7.1	7	Platanoides	Princeton Gold	Vapro TLP(PV)	-2.05579
8.1	8	Pseudoplatanus	Negenia	Vapro TLP(PV)	-1.91894
8.2	8	Pseudoplatanus	Negenia	Vapro TLP(PV)	-1.80682
9	9	Platanoides	Drummondii	Vapro TLP(PV)	-1.85304
9.1	9	Platanoides	Drummondii	Vapro TLP(PV)	-1.73375
14	14	Platanoides	Emerald Queen	Vapro TLP(PV)	#
14.1	14	Platanoides	Emerald Queen	Vapro TLP(PV)	-1.96176
14.2	14	Platanoides	Emerald Queen	Vapro TLP(PV)	-2.03035
21.2	21	Platanoides	Princeton Gold	Vapro TLP(PV)	-2.14867
23.2	23	Platanoides	Princeton Gold	Vapro TLP(PV)	-2.03856
27.1	27	Platanoides	Royal Red	Vapro TLP(PV)	-2.14566
27.1	27	Platanoides	Royal Red	Vapro TLP(PV)	-2.03032
28.1	28	Pseudoplatanus	Negenia	Vapro TLP(PV)	-1.98405
29.1	29	Platanoides	Drummondii	Vapro TLP(PV)	-1.62189
30.1	30	Platanoides	Emerald Queen	Vapro TLP(PV)	-1.64382
30.2	30	Platanoides	Emerald Queen	Vapro TLP(PV)	-1.77479
32.1	32	Platanoides	Emerald Queen	Vapro TLP(PV)	-1.81073
34.1	34	Platanoides	Royal Red	Vapro TLP(PV)	-2.02877
34.4	34	Platanoides	Royal Red	Vapro TLP(PV)	-2.00377
35.1	35	Platanoides	Drummondii	Vapro TLP(PV)	-1.74551
36.2	36	Platanoides	Emerald Queen	Vapro TLP(PV)	-1.79216
40.1	40	Platanoides	Drummondii	Vapro TLP(PV)	-1.8843
42.3	42	Platanoides	Princeton Gold	Vapro TLP(PV)	-2.20328
43.2	43	Platanoides	Royal Red	Vapro TLP(PV)	-1.88165
44	44	Platanoides	Princeton Gold	Vapro TLP(PV)	-1.9211
45.1	45	Platanoides	Drummondii	Vapro TLP(PV)	-1.73837
48.2	48	Platanoides	Emerald Queen	Vapro TLP(PV)	-1.98419
56.2	56	Pseudoplatanus	Negenia	Vapro TLP(PV)	-1.67913
4.1	4	Platanoides	Drummondii	WP4 TLP(PV)	#
5.1	5	Pseudoplatanus	Negenia	WP4 TLP(PV)	#
6.1	6	Platanoides	Princeton Gold	WP4 TLP(PV)	#
7	7	Platanoides	Princeton Gold	WP4 TLP(PV)	-2.11484
7.1	7	Platanoides	Princeton Gold	WP4 TLP(PV)	-1.97625
8.1	8	Pseudoplatanus	Negenia	WP4 TLP(PV)	-1.77826
8.2	8	Pseudoplatanus	Negenia	WP4 TLP(PV)	-1.68257
9	9	Platanoides	Drummondii	WP4 TLP(PV)	-1.67465
9.1	9	Platanoides	Drummondii	WP4 TLP(PV)	-1.57697
14	14	Platanoides	Emerald Queen	WP4 TLP(PV)	-1.54331
14.1	14	Platanoides	Emerald Queen	WP4 TLP(PV)	-1.76506
14.2	14	Platanoides	Emerald Queen	WP4 TLP(PV)	-1.83766
21.2	21	Platanoides	Princeton Gold	WP4 TLP(PV)	-2.16764
23.2	23	Platanoides	Princeton Gold	WP4 TLP(PV)	-1.85746
27.1	27	Platanoides	Royal Red	WP4 TLP(PV)	-1.76506
27.1	27	Platanoides	Royal Red	WP4 TLP(PV)	-1.86406
28.1	28	Pseudoplatanus	Negenia	WP4 TLP(PV)	-1.82446
29.1	29	Platanoides	Drummondii	WP4 TLP(PV)	-1.53407
30.1	30	Platanoides	Emerald Queen	WP4 TLP(PV)	-1.69907
30.2	30	Platanoides	Emerald Queen	WP4 TLP(PV)	-1.59347
32.1	32	Platanoides	Emerald Queen	WP4 TLP(PV)	-1.58027
34.1	34	Platanoides	Royal Red	WP4 TLP(PV)	-1.81126
34.4	34	Platanoides	Royal Red	WP4 TLP(PV)	-1.84426
35.1	35	Platanoides	Drummondii	WP4 TLP(PV)	-1.56707
36.2	36	Platanoides	Emerald Queen	WP4 TLP(PV)	-1.61987
40.1	40	Platanoides	Drummondii	WP4 TLP(PV)	-1.60667
42.3	42	Platanoides	Princeton Gold	WP4 TLP(PV)	-1.75846
43.2	43	Platanoides	Royal Red	WP4 TLP(PV)	-1.87066
44	44	Platanoides	Princeton Gold	WP4 TLP(PV)	-1.72942
45.1	45	Platanoides	Drummondii	WP4 TLP(PV)	-1.69247
48.2	48	Platanoides	Emerald Queen	WP4 TLP(PV)	-1.75846
56.2	56	Pseudoplatanus	Negenia	WP4 TLP(PV)	-1.63967

## Sheet: P-V curves raw data 
Cultivar	Tree No	ID	Order	Mpa	1/MPa	1/bar	100-corRWC
Drummondii	4	4.1	12	-2.4	-0.416667	-0.0416667	10.4927
Drummondii	4	4.1	11	-2.2	-0.454545	-0.0454545	8.69739
Drummondii	4	4.1	10	-2	-0.5	-0.05	7.28107
Drummondii	4	4.1	9	-1.8	-0.555556	-0.0555556	6.10413
Drummondii	4	4.1	8	-1.6	-0.625	-0.0625	5.56553
Drummondii	4	4.1	7	-1.4	-0.714286	-0.0714286	5.16657
Drummondii	4	4.1	6	-1.2	-0.833333	-0.0833333	4.74766
Drummondii	4	4.1	5	-1	-1	-0.1	4.38859
Drummondii	4	4.1	4	-0.8	-1.25	-0.125	3.94973
Drummondii	4	4.1	3	-0.6	-1.66667	-0.166667	3.49092
Drummondii	4	4.1	2	-0.4	-2.5	-0.25	2.89248
Drummondii	4	4.1	1	-0.2	-5	-0.5	1.91502
Negenia	5	5.1	11	-2.2	-0.454545	-0.0454545	7.12267
Negenia	5	5.1	10	-2	-0.5	-0.05	6.29986
Negenia	5	5.1	9	-1.8	-0.555556	-0.0555556	5.35142
Negenia	5	5.1	8	-1.6	-0.625	-0.0625	4.5977
Negenia	5	5.1	7	-1.4	-0.714286	-0.0714286	3.97588
Negenia	5	5.1	6	-1.2	-0.833333	-0.0833333	3.46712
Negenia	5	5.1	5	-1	-1	-0.1	2.8767
Negenia	5	5.1	4	-0.8	-1.25	-0.125	2.32397
Negenia	5	5.1	3	-0.6	-1.66667	-0.166667	1.79637
Negenia	5	5.1	2	-0.4	-2.5	-0.25	1.16199
Negenia	5	5.1	1	-0.2	-5	-0.5	0.427109
Princeton Gold	6	6.1	12	-2.4	-0.416667	-0.0416667	12.6288
Princeton Gold	6	6.1	11	-2.2	-0.454545	-0.0454545	9.60163
Princeton Gold	6	6.1	10	-2	-0.5	-0.05	7.64231
Princeton Gold	6	6.1	9	-1.8	-0.555556	-0.0555556	6.528
Princeton Gold	6	6.1	8	-1.6	-0.625	-0.0625	5.69226
Princeton Gold	6	6.1	7	-1.4	-0.714286	-0.0714286	4.98654
Princeton Gold	6	6.1	6	-1.2	-0.833333	-0.0833333	4.33652
Princeton Gold	6	6.1	5	-1	-1	-0.1	3.77937
Princeton Gold	6	6.1	4	-0.8	-1.25	-0.125	3.06435
Princeton Gold	6	6.1	3	-0.6	-1.66667	-0.166667	1.96861
Princeton Gold	6	6.1	2	-0.4	-2.5	-0.25	1.16074
Princeton Gold	6	6.1	1	-0.2	-5	-0.5	0.40858
Princeton Gold	7	7	12	-2.4	-0.416667	-0.0416667	10.0088
Princeton Gold	7	7	11	-2.2	-0.454545	-0.0454545	8.48943
Princeton Gold	7	7	10	-2	-0.5	-0.05	7.39609
Princeton Gold	7	7	9	-1.8	-0.555556	-0.0555556	6.60021
Princeton Gold	7	7	8	-1.6	-0.625	-0.0625	5.84452
Princeton Gold	7	7	7	-1.4	-0.714286	-0.0714286	5.20942
Princeton Gold	7	7	6	-1.2	-0.833333	-0.0833333	4.62256
Princeton Gold	7	7	5	-1	-1	-0.1	3.98746
Princeton Gold	7	7	4	-0.8	-1.25	-0.125	3.28805
Princeton Gold	7	7	3	-0.6	-1.66667	-0.166667	2.37961
Princeton Gold	7	7	2	-0.4	-2.5	-0.25	1.47118
Princeton Gold	7	7	1	-0.2	-5	-0.5	0.643139
Princeton Gold	7	7.1	12	-2.4	-0.416667	-0.0416667	11.5216
Princeton Gold	7	7.1	11	-2.2	-0.454545	-0.0454545	9.43436
Princeton Gold	7	7.1	10	-2	-0.5	-0.05	8.05677
Princeton Gold	7	7.1	9	-1.8	-0.555556	-0.0555556	7.09664
Princeton Gold	7	7.1	8	-1.6	-0.625	-0.0625	6.30349
Princeton Gold	7	7.1	7	-1.4	-0.714286	-0.0714286	5.57295
Princeton Gold	7	7.1	6	-1.2	-0.833333	-0.0833333	4.94678
Princeton Gold	7	7.1	5	-1	-1	-0.1	4.3206
Princeton Gold	7	7.1	4	-0.8	-1.25	-0.125	3.50657
Princeton Gold	7	7.1	3	-0.6	-1.66667	-0.166667	2.8804
Princeton Gold	7	7.1	2	-0.4	-2.5	-0.25	1.96201
Princeton Gold	7	7.1	1	-0.2	-5	-0.5	0.814026
Negenia	8	8.1	12	-2.4	-0.416667	-0.0416667	10.3298
Negenia	8	8.1	11	-2.2	-0.454545	-0.0454545	7.8523
Negenia	8	8.1	10	-2	-0.5	-0.05	5.60379
Negenia	8	8.1	9	-1.8	-0.555556	-0.0555556	4.58449
Negenia	8	8.1	8	-1.6	-0.625	-0.0625	3.94523
Negenia	8	8.1	7	-1.4	-0.714286	-0.0714286	3.40616
Negenia	8	8.1	6	-1.2	-0.833333	-0.0833333	2.90844
Negenia	8	8.1	5	-1	-1	-0.1	2.47114
Negenia	8	8.1	4	-0.8	-1.25	-0.125	1.91935
Negenia	8	8.1	3	-0.6	-1.66667	-0.166667	1.31031
Negenia	8	8.1	2	-0.4	-2.5	-0.25	0.62176
Negenia	8	8.1	1	-0.2	-5	-0.5	0.155838
Negenia	8	8.2	12	-2.4	-0.416667	-0.0416667	12.7626
Negenia	8	8.2	11	-2.2	-0.454545	-0.0454545	9.40399
Negenia	8	8.2	10	-2	-0.5	-0.05	6.56786
Negenia	8	8.2	9	-1.8	-0.555556	-0.0555556	5.28841
Negenia	8	8.2	8	-1.6	-0.625	-0.0625	4.33948
Negenia	8	8.2	7	-1.4	-0.714286	-0.0714286	3.64644
Negenia	8	8.2	6	-1.2	-0.833333	-0.0833333	3.09201
Negenia	8	8.2	5	-1	-1	-0.1	2.54825
Negenia	8	8.2	4	-0.84	-1.19048	-0.119048	2.05779
Negenia	8	8.2	3	-0.6	-1.66667	-0.166667	1.39674
Negenia	8	8.2	2	-0.4	-2.5	-0.25	0.842307
Negenia	8	8.2	1	-0.2	-5	-0.5	0.40516
Drummondii	9	9	12	-2.4	-0.416667	-0.0416667	16.2673
Drummondii	9	9	11	-2.2	-0.454545	-0.0454545	13.6948
Drummondii	9	9	10	-2	-0.5	-0.05	10.8701
Drummondii	9	9	9	-1.8	-0.555556	-0.0555556	9.55864
Drummondii	9	9	8	-1.6	-0.625	-0.0625	8.70113
Drummondii	9	9	7	-1.4	-0.714286	-0.0714286	8.02018
Drummondii	9	9	6	-1.2	-0.833333	-0.0833333	7.4401
Drummondii	9	9	5	-1	-1	-0.1	6.96091
Drummondii	9	9	4	-0.8	-1.25	-0.125	6.30517
Drummondii	9	9	3	-0.6	-1.66667	-0.166667	5.47289
Drummondii	9	9	2	-0.4	-2.5	-0.25	3.40479
Drummondii	9	9	1	-0.2	-5	-0.5	1.21059
Drummondii	9	9.1	12	-2.4	-0.416667	-0.0416667	17.8201
Drummondii	9	9.1	11	-2.2	-0.454545	-0.0454545	14.2812
Drummondii	9	9.1	10	-2	-0.5	-0.05	11.8591
Drummondii	9	9.1	9	-1.8	-0.555556	-0.0555556	9.51557
Drummondii	9	9.1	8	-1.6	-0.625	-0.0625	8.06858
Drummondii	9	9.1	7	-1.4	-0.714286	-0.0714286	7.0777
Drummondii	9	9.1	6	-1.2	-0.833333	-0.0833333	6.22837
Drummondii	9	9.1	5	-1	-1	-0.1	5.5206
Drummondii	9	9.1	4	-0.8	-1.25	-0.125	4.63982
Drummondii	9	9.1	3	-0.6	-1.66667	-0.166667	3.63322
Drummondii	9	9.1	2	-0.4	-2.5	-0.25	2.39069
Drummondii	9	9.1	1	-0.2	-5	-0.5	1.24253
Emerald Queen	14	14	12	-2.4	-0.416667	-0.0416667	12.3486
Emerald Queen	14	14	11	-2.2	-0.454545	-0.0454545	9.96468
Emerald Queen	14	14	10	-2	-0.5	-0.05	8.50151
Emerald Queen	14	14	9	-1.8	-0.555556	-0.0555556	7.69425
Emerald Queen	14	14	8	-1.6	-0.625	-0.0625	6.87437
Emerald Queen	14	14	7	-1.4	-0.714286	-0.0714286	5.94097
Emerald Queen	14	14	6	-1.2	-0.833333	-0.0833333	5.12109
Emerald Queen	14	14	5	-1	-1	-0.1	4.37689
Emerald Queen	14	14	4	-0.8	-1.25	-0.125	3.5444
Emerald Queen	14	14	3	-0.6	-1.66667	-0.166667	2.68668
Emerald Queen	14	14	2	-0.4	-2.5	-0.25	1.69021
Emerald Queen	14	14	1	-0.2	-5	-0.5	0.554995
Emerald Queen	14	14.1	12	-2.4	-0.416667	-0.0416667	14.9705
Emerald Queen	14	14.1	11	-2.2	-0.454545	-0.0454545	11.894
Emerald Queen	14	14.1	10	-2	-0.5	-0.05	9.82008
Emerald Queen	14	14.1	9	-1.8	-0.555556	-0.0555556	8.50158
Emerald Queen	14	14.1	8	-1.6	-0.625	-0.0625	7.5127
Emerald Queen	14	14.1	7	-1.4	-0.714286	-0.0714286	6.61997
Emerald Queen	14	14.1	6	-1.2	-0.833333	-0.0833333	5.83711
Emerald Queen	14	14.1	5	-1	-1	-0.1	4.94438
Emerald Queen	14	14.1	4	-0.8	-1.25	-0.125	4.21645
Emerald Queen	14	14.1	3	-0.6	-1.66667	-0.166667	3.13144
Emerald Queen	14	14.1	2	-0.4	-2.5	-0.25	2.07389
Emerald Queen	14	14.1	1	-0.2	-5	-0.5	0.686719
Emerald Queen	14	14.2	12	-2.4	-0.416667	-0.0416667	13.2555
Emerald Queen	14	14.2	11	-2.2	-0.454545	-0.0454545	10.2805
Emerald Queen	14	14.2	10	-2	-0.5	-0.05	8.45415
Emerald Queen	14	14.2	9	-1.8	-0.555556	-0.0555556	7.43739
Emerald Queen	14	14.2	8	-1.6	-0.625	-0.0625	6.57127
Emerald Queen	14	14.2	7	-1.4	-0.714286	-0.0714286	5.85577
Emerald Queen	14	14.2	6	-1.2	-0.833333	-0.0833333	5.30973
Emerald Queen	14	14.2	5	-1	-1	-0.1	4.68838
Emerald Queen	14	14.2	4	-0.8	-1.25	-0.125	3.93523
Emerald Queen	14	14.2	3	-0.6	-1.66667	-0.166667	3.2009
Emerald Queen	14	14.2	2	-0.4	-2.5	-0.25	2.25946
Emerald Queen	14	14.2	1	-0.2	-5	-0.5	0.866127
Princeton Gold	21	21.2	12	-2.4	-0.416667	-0.0416667	8.32708
Princeton Gold	21	21.2	11	-2.2	-0.454545	-0.0454545	7.3592
Princeton Gold	21	21.2	10	-2	-0.5	-0.05	6.70839
Princeton Gold	21	21.2	9	-1.8	-0.555556	-0.0555556	6.03254
Princeton Gold	21	21.2	8	-1.6	-0.625	-0.0625	5.48185
Princeton Gold	21	21.2	7	-1.4	-0.714286	-0.0714286	4.87276
Princeton Gold	21	21.2	6	-1.2	-0.833333	-0.0833333	4.24698
Princeton Gold	21	21.2	5	-1	-1	-0.1	3.45432
Princeton Gold	21	21.2	4	-0.8	-1.25	-0.125	2.86191
Princeton Gold	21	21.2	3	-0.6	-1.66667	-0.166667	2.16103
Princeton Gold	21	21.2	2	-0.4	-2.5	-0.25	1.30163
Princeton Gold	21	21.2	1	-0.2	-5	-0.5	0.517313
Princeton Gold	23	23.2	12	-2.5	-0.4	-0.04	12.1826
Princeton Gold	23	23.2	11	-2.3	-0.434783	-0.0434783	9.52534
Princeton Gold	23	23.2	10	-2.1	-0.47619	-0.047619	8.12172
Princeton Gold	23	23.2	9	-1.9	-0.526316	-0.0526316	6.77167
Princeton Gold	23	23.2	8	-1.7	-0.588235	-0.0588235	5.88235
Princeton Gold	23	23.2	7	-1.5	-0.666667	-0.0666667	4.98232
Princeton Gold	23	23.2	6	-1.3	-0.769231	-0.0769231	4.23229
Princeton Gold	23	23.2	5	-1.1	-0.909091	-0.0909091	3.52513
Princeton Gold	23	23.2	4	-0.85	-1.17647	-0.117647	2.7001
Princeton Gold	23	23.2	3	-0.6	-1.66667	-0.166667	1.87507
Princeton Gold	23	23.2	2	-0.4	-2.5	-0.25	1.35005
Princeton Gold	23	23.2	1	-0.2	-5	-0.5	0.460731
Royal Red	27	27.1	12	-2.4	-0.416667	-0.0416667	9.06256
Royal Red	27	27.1	11	-2.2	-0.454545	-0.0454545	7.9179
Royal Red	27	27.1	10	-2	-0.5	-0.05	6.99428
Royal Red	27	27.1	9	-1.83	-0.546448	-0.0546448	6.24827
Royal Red	27	27.1	8	-1.6	-0.625	-0.0625	5.04046
Royal Red	27	27.1	7	-1.4	-0.714286	-0.0714286	4.28656
Royal Red	27	27.1	6	-1.2	-0.833333	-0.0833333	3.5445
Royal Red	27	27.1	5	-1	-1	-0.1	2.9327
Royal Red	27	27.1	4	-0.85	-1.17647	-0.117647	2.30511
Royal Red	27	27.1	3	-0.65	-1.53846	-0.153846	1.4328
Royal Red	27	27.1	2	-0.4	-2.5	-0.25	0.785475
Royal Red	27	27.1	1	-0.2	-5	-0.5	0.185514
Royal Red	27	27.1	12	-2.4	-0.416667	-0.0416667	8.98134
Royal Red	27	27.1	11	-2.2	-0.454545	-0.0454545	7.75136
Royal Red	27	27.1	10	-2	-0.5	-0.05	6.92587
Royal Red	27	27.1	9	-1.8	-0.555556	-0.0555556	6.25722
Royal Red	27	27.1	8	-1.6	-0.625	-0.0625	5.50603
Royal Red	27	27.1	7	-1.4	-0.714286	-0.0714286	4.75483
Royal Red	27	27.1	6	-1.2	-0.833333	-0.0833333	4.24302
Royal Red	27	27.1	5	-1	-1	-0.1	3.26895
Royal Red	27	27.1	4	-0.8	-1.25	-0.125	2.66634
Royal Red	27	27.1	3	-0.6	-1.66667	-0.166667	1.93165
Royal Red	27	27.1	2	-0.4	-2.5	-0.25	1.13092
Royal Red	27	27.1	1	-0.2	-5	-0.5	0.363216
Negenia	28	28.1	12	-2.4	-0.416667	-0.0416667	11.2401
Negenia	28	28.1	11	-2.2	-0.454545	-0.0454545	8.42444
Negenia	28	28.1	10	-2	-0.5	-0.05	6.91928
Negenia	28	28.1	9	-1.8	-0.555556	-0.0555556	6.04313
Negenia	28	28.1	8	-1.6	-0.625	-0.0625	5.24188
Negenia	28	28.1	7	-1.4	-0.714286	-0.0714286	4.66527
Negenia	28	28.1	6	-1.2	-0.833333	-0.0833333	3.96885
Negenia	28	28.1	5	-1	-1	-0.1	3.18257
Negenia	28	28.1	4	-0.8	-1.25	-0.125	2.59847
Negenia	28	28.1	3	-0.6	-1.66667	-0.166667	2.0668
Negenia	28	28.1	2	-0.4	-2.5	-0.25	1.19814
Negenia	28	28.1	1	-0.2	-5	-0.5	0.471769
Drummondii	29	29.1	12	-2.4	-0.416667	-0.0416667	19.3911
Drummondii	29	29.1	11	-2.2	-0.454545	-0.0454545	16.5417
Drummondii	29	29.1	10	-2	-0.5	-0.05	14.3821
Drummondii	29	29.1	9	-1.8	-0.555556	-0.0555556	12.4775
Drummondii	29	29.1	8	-1.6	-0.625	-0.0625	11.3977
Drummondii	29	29.1	7	-1.4	-0.714286	-0.0714286	10.3629
Drummondii	29	29.1	6	-1.2	-0.833333	-0.0833333	9.43311
Drummondii	29	29.1	5	-1	-1	-0.1	8.4883
Drummondii	29	29.1	4	-0.8	-1.25	-0.125	6.82364
Drummondii	29	29.1	3	-0.6	-1.66667	-0.166667	4.03419
Drummondii	29	29.1	2	-0.4	-2.5	-0.25	2.05459
Drummondii	29	29.1	1	-0.2	-5	-0.5	0.89982
Emerald Queen	30	30.1	12	-2.4	-0.416667	-0.0416667	12.1062
Emerald Queen	30	30.1	11	-2.2	-0.454545	-0.0454545	9.57522
Emerald Queen	30	30.1	10	-2	-0.5	-0.05	7.71681
Emerald Queen	30	30.1	9	-1.8	-0.555556	-0.0555556	6.88496
Emerald Queen	30	30.1	8	-1.6	-0.625	-0.0625	6.26549
Emerald Queen	30	30.1	7	-1.4	-0.714286	-0.0714286	5.84071
Emerald Queen	30	30.1	6	-1.2	-0.833333	-0.0833333	5.39823
Emerald Queen	30	30.1	5	-1	-1	-0.1	4.77876
Emerald Queen	30	30.1	4	-0.8	-1.25	-0.125	4.0531
Emerald Queen	30	30.1	3	-0.6	-1.66667	-0.166667	3.06195
Emerald Queen	30	30.1	2	-0.4	-2.5	-0.25	1.87611
Emerald Queen	30	30.1	1	-0.2	-5	-0.5	0.725664
Emerald Queen	30	30.2	12	-2.4	-0.416667	-0.0416667	16.9011
Emerald Queen	30	30.2	11	-2.2	-0.454545	-0.0454545	13.495
Emerald Queen	30	30.2	10	-2	-0.5	-0.05	11.4032
Emerald Queen	30	30.2	9	-1.8	-0.555556	-0.0555556	9.57053
Emerald Queen	30	30.2	8	-1.6	-0.625	-0.0625	8.01555
Emerald Queen	30	30.2	7	-1.4	-0.714286	-0.0714286	7.01592
Emerald Queen	30	30.2	6	-1.2	-0.833333	-0.0833333	6.27545
Emerald Queen	30	30.2	5	-1	-1	-0.1	5.59052
Emerald Queen	30	30.2	4	-0.8	-1.25	-0.125	4.73899
Emerald Queen	30	30.2	3	-0.6	-1.66667	-0.166667	3.86894
Emerald Queen	30	30.2	2	-0.4	-2.5	-0.25	3.09145
Emerald Queen	30	30.2	1	-0.2	-5	-0.5	1.51796
Emerald Queen	32	32.1	12	-2.4	-0.416667	-0.0416667	15.0983
Emerald Queen	32	32.1	11	-2.2	-0.454545	-0.0454545	11.8961
Emerald Queen	32	32.1	10	-2	-0.5	-0.05	9.25562
Emerald Queen	32	32.1	9	-1.8	-0.555556	-0.0555556	7.83708
Emerald Queen	32	32.1	8	-1.6	-0.625	-0.0625	6.82584
Emerald Queen	32	32.1	7	-1.4	-0.714286	-0.0714286	5.99017
Emerald Queen	32	32.1	6	-1.2	-0.833333	-0.0833333	5.25281
Emerald Queen	32	32.1	5	-1	-1	-0.1	4.41011
Emerald Queen	32	32.1	4	-0.8	-1.25	-0.125	3.65871
Emerald Queen	32	32.1	3	-0.6	-1.66667	-0.166667	2.75983
Emerald Queen	32	32.1	2	-0.4	-2.5	-0.25	1.80478
Emerald Queen	32	32.1	1	-0.2	-5	-0.5	0.68118
Royal Red	34	34.1	12	-2.4	-0.416667	-0.0416667	10.5318
Royal Red	34	34.1	11	-2.2	-0.454545	-0.0454545	8.48422
Royal Red	34	34.1	10	-2	-0.5	-0.05	7.21395
Royal Red	34	34.1	9	-1.8	-0.555556	-0.0555556	6.64518
Royal Red	34	34.1	8	-1.6	-0.625	-0.0625	5.83942
Royal Red	34	34.1	7	-1.4	-0.714286	-0.0714286	5.09053
Royal Red	34	34.1	6	-1.2	-0.833333	-0.0833333	4.41748
Royal Red	34	34.1	5	-1	-1	-0.1	3.67807
Royal Red	34	34.1	4	-0.8	-1.25	-0.125	2.97659
Royal Red	34	34.1	3	-0.6	-1.66667	-0.166667	2.24666
Royal Red	34	34.1	2	-0.4	-2.5	-0.25	1.50725
Royal Red	34	34.1	1	-0.2	-5	-0.5	0.682529
Royal Red	34	34.4	12	-2.4	-0.416667	-0.0416667	7.28524
Royal Red	34	34.4	11	-2.2	-0.454545	-0.0454545	6.06312
Royal Red	34	34.4	10	-2	-0.5	-0.05	5.32748
Royal Red	34	34.4	9	-1.8	-0.555556	-0.0555556	4.85287
Royal Red	34	34.4	8	-1.6	-0.625	-0.0625	4.41979
Royal Red	34	34.4	7	-1.4	-0.714286	-0.0714286	3.94518
Royal Red	34	34.4	6	-1.2	-0.833333	-0.0833333	3.52397
Royal Red	34	34.4	5	-1	-1	-0.1	2.88918
Royal Red	34	34.4	4	-0.8	-1.25	-0.125	2.21286
Royal Red	34	34.4	3	-0.6	-1.66667	-0.166667	1.54248
Royal Red	34	34.4	2	-0.4	-2.5	-0.25	0.86616
Royal Red	34	34.4	1	-0.2	-5	-0.5	0.154248
Drummondii	35	35.1	12	-2.4	-0.416667	-0.0416667	16.1921
Drummondii	35	35.1	11	-2.2	-0.454545	-0.0454545	12.4827
Drummondii	35	35.1	10	-2	-0.5	-0.05	10.2047
Drummondii	35	35.1	9	-1.8	-0.555556	-0.0555556	8.38849
Drummondii	35	35.1	8	-1.6	-0.625	-0.0625	7.03402
Drummondii	35	35.1	7	-1.4	-0.714286	-0.0714286	6.1413
Drummondii	35	35.1	6	-1.2	-0.833333	-0.0833333	5.36401
Drummondii	35	35.1	5	-1	-1	-0.1	4.53286
Drummondii	35	35.1	4	-0.8	-1.25	-0.125	3.63245
Drummondii	35	35.1	3	-0.6	-1.66667	-0.166667	2.75512
Drummondii	35	35.1	2	-0.4	-2.5	-0.25	1.81622
Drummondii	35	35.1	1	-0.2	-5	-0.5	0.523318
Emerald Queen	36	36.2	12	-2.4	-0.416667	-0.0416667	10.3799
Emerald Queen	36	36.2	11	-2.2	-0.454545	-0.0454545	8.81316
Emerald Queen	36	36.2	10	-2	-0.5	-0.05	7.83392
Emerald Queen	36	36.2	9	-1.8	-0.555556	-0.0555556	7.02442
Emerald Queen	36	36.2	8	-1.6	-0.625	-0.0625	6.34548
Emerald Queen	36	36.2	7	-1.4	-0.714286	-0.0714286	5.67959
Emerald Queen	36	36.2	6	-1.2	-0.833333	-0.0833333	5.02677
Emerald Queen	36	36.2	5	-1	-1	-0.1	4.32171
Emerald Queen	36	36.2	4	-0.85	-1.17647	-0.117647	3.62972
Emerald Queen	36	36.2	3	-0.6	-1.66667	-0.166667	2.72882
Emerald Queen	36	36.2	2	-0.4	-2.5	-0.25	1.74958
Emerald Queen	36	36.2	1	-0.2	-5	-0.5	0.626714
Drummondii	40	40.1	12	-2.4	-0.416667	-0.0416667	14.7225
Drummondii	40	40.1	11	-2.2	-0.454545	-0.0454545	12.2877
Drummondii	40	40.1	10	-2	-0.5	-0.05	10.7588
Drummondii	40	40.1	9	-1.8	-0.555556	-0.0555556	9.5319
Drummondii	40	40.1	8	-1.6	-0.625	-0.0625	8.64477
Drummondii	40	40.1	7	-1.4	-0.714286	-0.0714286	7.96527
Drummondii	40	40.1	6	-1.2	-0.833333	-0.0833333	7.26689
Drummondii	40	40.1	5	-1	-1	-0.1	6.56852
Drummondii	40	40.1	4	-0.8	-1.25	-0.125	5.73801
Drummondii	40	40.1	3	-0.6	-1.66667	-0.166667	4.71876
Drummondii	40	40.1	2	-0.4	-2.5	-0.25	3.24651
Drummondii	40	40.1	1	-0.2	-5	-0.5	1.47225
Royal Red	43	43.2	12	-2.4	-0.416667	-0.0416667	7.12481
Royal Red	43	43.2	11	-2.2	-0.454545	-0.0454545	6.1142
Royal Red	43	43.2	10	-2	-0.5	-0.05	5.43204
Royal Red	43	43.2	9	-1.8	-0.555556	-0.0555556	4.97726
Royal Red	43	43.2	8	-1.6	-0.625	-0.0625	4.57302
Royal Red	43	43.2	7	-1.4	-0.714286	-0.0714286	4.19404
Royal Red	43	43.2	6	-1.2	-0.833333	-0.0833333	3.76453
Royal Red	43	43.2	5	-1	-1	-0.1	3.33502
Royal Red	43	43.2	4	-0.8	-1.25	-0.125	2.82971
Royal Red	43	43.2	3	-0.6	-1.66667	-0.166667	2.27388
Royal Red	43	43.2	2	-0.4	-2.5	-0.25	1.64224
Royal Red	43	43.2	1	-0.2	-5	-0.5	0.656897
Princeton Gold	44	44	12	-2.4	-0.416667	-0.0416667	14.7598
Princeton Gold	44	44	11	-2.2	-0.454545	-0.0454545	11.6656
Princeton Gold	44	44	10	-2	-0.5	-0.05	8.58391
Princeton Gold	44	44	9	-1.8	-0.555556	-0.0555556	5.73924
Princeton Gold	44	44	8	-1.6	-0.625	-0.0625	4.75359
Princeton Gold	44	44	7	-1.4	-0.714286	-0.0714286	4.15471
Princeton Gold	44	44	6	-1.2	-0.833333	-0.0833333	3.39364
Princeton Gold	44	44	5	-1	-1	-0.1	2.8821
Princeton Gold	44	44	4	-0.8	-1.25	-0.125	2.35808
Princeton Gold	44	44	3	-0.6	-1.66667	-0.166667	1.79663
Princeton Gold	44	44	2	-0.4	-2.5	-0.25	1.19775
Princeton Gold	44	44	1	-0.2	-5	-0.5	0.561447
Drummondii	45	45.1	12	-2.4	-0.416667	-0.0416667	18.3035
Drummondii	45	45.1	11	-2.2	-0.454545	-0.0454545	15.176
Drummondii	45	45.1	10	-2	-0.5	-0.05	12.6601
Drummondii	45	45.1	9	-1.8	-0.555556	-0.0555556	10.9059
Drummondii	45	45.1	8	-1.6	-0.625	-0.0625	9.83266
Drummondii	45	45.1	7	-1.4	-0.714286	-0.0714286	8.59781
Drummondii	45	45.1	6	-1.2	-0.833333	-0.0833333	7.73226
Drummondii	45	45.1	5	-1	-1	-0.1	6.83208
Drummondii	45	45.1	4	-0.8	-1.25	-0.125	5.48182
Drummondii	45	45.1	3	-0.6	-1.66667	-0.166667	4.22389
Drummondii	45	45.1	2	-0.4	-2.5	-0.25	2.7236
Drummondii	45	45.1	1	-0.2	-5	-0.5	1.03866
Emerald Queen	48	48.2	12	-2.4	-0.416667	-0.0416667	9.94993
Emerald Queen	48	48.2	11	-2.2	-0.454545	-0.0454545	7.05863
Emerald Queen	48	48.2	10	-2	-0.5	-0.05	6.07333
Emerald Queen	48	48.2	9	-1.8	-0.555556	-0.0555556	5.31417
Emerald Queen	48	48.2	8	-1.6	-0.625	-0.0625	4.76498
Emerald Queen	48	48.2	7	-1.4	-0.714286	-0.0714286	4.11888
Emerald Queen	48	48.2	6	-1.2	-0.833333	-0.0833333	3.58585
Emerald Queen	48	48.2	5	-1	-1	-0.1	3.00436
Emerald Queen	48	48.2	4	-0.8	-1.25	-0.125	2.48748
Emerald Queen	48	48.2	3	-0.6	-1.66667	-0.166667	1.95445
Emerald Queen	48	48.2	2	-0.4	-2.5	-0.25	1.09837
Emerald Queen	48	48.2	1	-0.2	-5	-0.5	0.452269
Negenia	56	56.2	10	-2.7	-0.37037	-0.037037	19.5786
Negenia	56	56.2	9	-2.55	-0.392157	-0.0392157	16.6962
Negenia	56	56.2	8	-2.3	-0.434783	-0.0434783	12.4413
Negenia	56	56.2	7	-2	-0.5	-0.05	8.67387
Negenia	56	56.2	6	-1.8	-0.555556	-0.0555556	6.5127
Negenia	56	56.2	5	-1.6	-0.625	-0.0625	5.26588
Negenia	56	56.2	4	-1.4	-0.714286	-0.0714286	3.88201
Negenia	56	56.2	3	-0.8	-1.25	-0.125	1.68715
Negenia	56	56.2	2	-0.5	-2	-0.2	0.759329
Negenia	56	56.2	1	-0.3	-3.33333	-0.333333	0.231393

## Sheet: P-V parameter output 
Results from automated spreadsheet thing
		MPa	MPa	--	MPa	MPa	MPa	--
Leaf ID	Tree no.	-Yp,sat	-1/Yp,sat	1-RWCTLP	-TLP	-1/TLP	Emax	Ra*
4.1	4	1.46167	0.00684149	6.47391	1.93221	0.00517543	8.14031	-25.5844
5.1	5	1.16213	0.0086049	4.78443	1.70225	0.00587458	3.39022	-14.0786
6.1	6	1.61314	0.00619909	7.23678	1.99376	0.00501565	7.91788	-36.9075
7	7	1.37249	0.00728602	7.25635	1.99868	0.00500329	4.20737	-22.1608
7.1	7	1.45978	0.00685036	7.74769	1.99042	0.00502405	5.55631	-28.0611
8.1	8	1.67627	0.00596561	4.96508	1.96383	0.00509209	10.3892	-32.9085
8.2	8	1.70857	0.00585286	5.23582	1.941	0.00515198	13.2064	-42.7229
9	9	1.49843	0.00667366	11.1606	2.0205	0.00494927	6.54366	-42.1934
9.1	9	1.42163	0.00703418	9.10094	1.81003	0.00552478	6.81763	-41.4127
14	14	1.48409	0.00673814	8.53972	2.02587	0.00493616	5.27482	-30.9325
14.1	14	1.56896	0.00637366	8.26647	2.00966	0.00497598	7.52901	-36.6964
14.2	14	1.53539	0.00651302	9.35337	1.98912	0.00502734	6.61933	-40.0039
21.2	21	1.09847	0.00910358	6.15407	1.85474	0.00539158	2.40673	-14.0927
23.2	23	1.49735	0.00667847	6.37402	1.91354	0.00522591	6.39417	-28.3059
27.1	27	1.21136	0.0082552	5.19387	1.70182	0.00587605	3.43587	-17.0218
28.1	28	1.29729	0.00770837	6.71588	1.98557	0.00503634	3.29305	-18.3742
29.1	29	1.60936	0.00621365	6.62904	2.00619	0.00498458	7.70265	-32.5134
30.1	30	1.36391	0.00733186	14.6655	2.03358	0.00491745	3.81605	-43.5348
30.2	30	1.56052	0.00640813	8.09951	2.04522	0.00488944	6.89783	-33.1761
32.1	32	1.59139	0.00628383	8.42424	1.96484	0.00508948	8.18808	-43.3223
34.1	34	1.48988	0.00671197	7.26495	2.02726	0.00493277	5.38236	-26.4067
34.4	34	1.39908	0.00714755	5.63741	2.07725	0.00481405	3.89154	-16.2674
35.1	35	1.5803	0.00632793	8.70994	1.9429	0.00514695	8.0862	-45.6696
36.2	36	1.34269	0.00744773	7.86549	2.02598	0.00493589	3.85869	-22.3215
40.1	40	1.39778	0.00715421	10.8231	2.02707	0.00493323	4.97242	-33.8632
43.2	43	1.31947	0.00757879	5.67306	2.06747	0.00483684	3.88164	-14.6804
44	44	1.62727	0.00614524	5.39327	1.84585	0.00541756	13.4263	-44.5459
45.1	45	1.4651	0.00682549	12.0496	1.9767	0.00505895	5.62003	-45.5566
48.2	48	1.16838	0.00855883	5.20388	1.79361	0.00557536	3.08028	-13.9286
56.2	56	1.82858	0.00546872	7.17112	2.07634	0.00481616	12.4201	-59.0972
